# Supplementary material for: RNA-Binding Protein Trim71 Controls Epicardial Cell Migration
Source: J Cardiovasc Dev Dis. 2026 May 31;13(6):237. doi: 10.3390/jcdd13060237 (PMC13302136; doi:10.3390/jcdd13060237)
Supplement: Supplementary file 1 [file jcdd-13-00237-s001.zip]

Archive with 5 entries (5 files):
- jcdd-4186972-Table S1.pdf
- Supplementary Figure S1.tif
- Supplementary Figure S2.tif
- Supplementary Figure S3.tif
- Supplementary Figure S4.tif
